# Supplementary material for: Functional characterizations of rare UBA1 variants in X-linked Spinal Muscular Atrophy
Source: F1000Res. 2017 Sep 4;6:1636. [Version 1] doi: 10.12688/f1000research.11878.1 (PMC5615770; doi:10.12688/f1000research.11878.1)
Supplement: Dataset for Figure 2. Expression and purification of Uba1 — Raw gel images used to create Figure 2 are labeled: “ Figure 2 Uba1 purification total protein gel.TIF” Gel lanes are as follows 1. Marker 2. Clarified supernatant WT Uba1 3. Clarified supernatant p.M539I Uba1 4. Clarified supernatant p.S547G Uba1 5. Clarified supernatant p.E557V Uba1 6. Clarified supernatant p.D576A Uba1 7. Empty 8. Ub-agarose eluate WT Uba1 9. Ub-agarose eluate p.M539I Uba1 10. Ub-agarose eluate p.S547G Uba1 11. Ub-agarose eluate p.E557V Uba1 12. Ub-agarose eluate p.D576A Uba1 Figure 2 Uba1 purification HIS tag total protein gel.TIF Gel lanes are as follows 1. Marker 2. Clarified supernatant p.D576A Uba1 3. Co2+ flow through p.D576A Uba1 4. Wash 5. Empty 6. Co2+ p.D576A Uba1 elution fraction 1 7. Co2+ p.D576A Uba1 elution fraction 2 8. Co2+ p.D576A Uba1 elution fraction 3 9. Co2+ p.D576A Uba1 elution fraction 4 10. Co2+ p.D576A Uba1 elution fraction 5 11 Co2+ p.D576A Uba1 elution fraction 6 [file f1000research-6-12835-s0000.tgz]

Archive with 1 entries (1 files):
- 7fe36b6f-3b36-4300-bbfd-21c840774519_Figure_2_Uba1_purification_HIS_tag_total_protein_gel.zip
