# Supplementary material for: Functional characterizations of rare UBA1 variants in X-linked Spinal Muscular Atrophy
Source: F1000Res. 2017 Sep 4;6:1636. [Version 1] doi: 10.12688/f1000research.11878.1 (PMC5615770; doi:10.12688/f1000research.11878.1)
Supplement: Dataset for Figure 3. Uba1 adenylation activity plotted as a function of Uba1 enzyme amount — In order to create Figure 3, a pyrophosphate standard curve had to be generated first to determine the absorbance units/nanomoles of PPi (extinction coefficient). The raw data to generate this value can be found in “ Figure 3 data PPi std.csv”. The absorbance values at the 30 minute time point and the PPi concentration were used to generate the absorbance units/nanomoles of PPi value. This value was then used to determine the Uba1 adenlyation activity. Reactions were carried out as described in the materials and methods. “ Figure 3 data.csv” contains the raw data from this reaction set. The raw data were adjusted for the blank value at each time point, then converted to absorbance values to nanomoles of PPi using the value generated by the PPi standard curve. Linear portions of each reaction were selected and the slope determined. Data were converted to units shown in Figure 3. The data were then graphed and analyzed statistically using Graphpad Prism Version 5.04 software. [file f1000research-6-12835-s0001.tgz]

Archive with 1 entries (1 files):
- 8c2bb6a9-8458-43e9-8e5f-dcee12ece436_Figure_3_data.zip
