# Supplementary material for: Functional characterizations of rare UBA1 variants in X-linked Spinal Muscular Atrophy
Source: F1000Res. 2017 Sep 4;6:1636. [Version 1] doi: 10.12688/f1000research.11878.1 (PMC5615770; doi:10.12688/f1000research.11878.1)
Supplement: Data for Figure 4. Uba1 adenylation activity as a function of Ub or ATP concentration — Figure 4a and Figure 4b were generated in much the same way as Figure 3 except varying concentrations of Ub or ATP were used in reactions with constant Uba1 enzyme concentrations. The raw data were adjusted for the blank value at each time point, then converted to absorbance values to nanomoles of PPi using the value generated by the PPi standard curve. Linear portions of each reaction were selected and the slope determined. Data were converted to units shown in Figure 3. The data were then graphed and analyzed statistically using Graphpad Prism Version 5.04 software. The raw absorbance values for Figure 4a are found in “ Figure 4a ub data.csv” and for Figure 4b are found in “ Figure 4b ATP data.csv”. [file f1000research-6-12835-s0002.tgz]

Archive with 1 entries (1 files):
- 5dd89845-05a2-4c91-a293-d5a0af4c5b85_Figure_4b_ATP_data.zip
