# Supplementary material for: Functional characterizations of rare UBA1 variants in X-linked Spinal Muscular Atrophy
Source: F1000Res. 2017 Sep 4;6:1636. [Version 1] doi: 10.12688/f1000research.11878.1 (PMC5615770; doi:10.12688/f1000research.11878.1)
Supplement: Data for Figure 5. Uba1 transthioesteration of Ube2e1 — Figure 5a was generated from gel shift images from reactions described in materials and methods. Gel images are named “Figure_5_total_protein_r1_539.TIF”. Each gel image has a replicate number (e.g. “r1”) and a Uba1 protein identifier (e.g. “539” = p.M539I Uba1). Gel loads were loaded from left to right from reaction time points as indicated in Figure 5a. Figure 5b was generated by quantifying band intensity from the gel images using ImageJ software. The raw integrated band density values are found in file “Figure_5_band_intensities.csv”. The intensity of the nearby gel background was subtracted from the protein band intensities. The data were then graphed and analyzed statistically using Graphpad Prism Version 5.04 software. [file f1000research-6-12835-s0003.tgz]

Archive with 1 entries (1 files):
- 62aaa5cf-d37c-496e-b22c-c4d186764394_Figure_5_band_intensities.zip
